# Supplementary material for: FARSB Facilitates Hepatocellular Carcinoma Progression by Activating the mTORC1 Signaling Pathway
Source: Int J Mol Sci. 2023 Nov 24;24(23):16709. doi: 10.3390/ijms242316709 (PMC10706030; doi:10.3390/ijms242316709)
Supplement: Supplementary file 1 [file ijms-24-16709-s001.zip]

Archive with 3 entries (3 files):
- ijms-2723191-supplementary.pdf
- sirna,shrna,primer.pdf
- Supplementary material.pdf
